# Supplementary material for: Identification of hypoxia- and mitophagy-related diagnostic biomarkers for ulcerative colitis based on bioinformatic analysis and machine learning
Source: PLoS One. 2026 Jan 21;21(1):e0339296. doi: 10.1371/journal.pone.0339296 (PMC12822963; doi:10.1371/journal.pone.0339296)
Supplement: S4 Table — (XLSX) [file pone.0339296.s004.xlsx]

## Sheet: Sheet1
PRKN
PINK1
FUNDC1
MAP1LC3B
VDAC1
MFN2
MAP1LC3A
SQSTM1
PGAM5
ULK1
OPTN
PHB2
UBC
TOMM20
ATG13
ATG9A
TBK1
AMBRA1
RIMOC1
DNM1L
CLEC16A
VDAC2
VPS13C
BNIP3
DELE1
BNIP3L
ATG5
MFN1
UBA52
UBE2L3
VDAC3
USP30
IRGM
EIF2S1
HUWE1
TOMM70
UBB
TOMM40
ATG7
RPS27A
FBXO7
ARFIP2
TOMM7
EIF2AK1
SPATA33
CSNK2A2
SLC25A4
GABARAPL2
UBE2D3
CSNK2A1
USP35
UBE2N
SLC25A5
TOMM22
ATG4B
NIPSNAP1
FKBP8
PHB1
RNF41
NIPSNAP2
ABCE1
BECN1
GABARAP
TIGAR
VPS13D
UBE2D2
RAB7A
LRPPRC
FIS1
TAFAZZIN
MAP1LC3B2
MUL1
ATG4D
USP15
RHOT1
LRBA
PPTC7
CALCOCO2
CSNK2B
CERS1
UBE2A
TP53
CHUK
TRIM27
BCL2L13
ATG12
OPA1
ATG4A
SNCA
CNOT4
VCP
CISD1
PRKAA1
PELO
MTX1
HIF1A
MAP1LC3C
HK2
UBE2V1
TOMM5
LRRK2
ATAD3A
HDAC6
SRC
MTERF3
TOMM6
PEDS1-UBE2V1
MTARC2
GABARAPL1
FBXL4
HSPA8
STK4
PTRH2
ATG4C
IMMT
SAMM50
MAP2K1
HTRA2
PARL
MAP2K2
MON1A
MDH1
SIRT1
SIRT3
WDR26
FBXW7
GBA1
CANX
TSPO
USP8
BCL2L1
NBR1
NLRP3
HSP90AA1
HSPA9
MAPK14
HSP90AB1
MFF
TUFM
TIMM23
FANCC
OGT
BCAS3
PHAF1
HSPD1
TDRKH
GSK3A
SNX30
CDC37
ATG14
TRAP1
PDK1
CHCHD3
HTT
ATP1B1
MARCHF5
FASN
PI4KB
SESN2
TUBB
WIPI1
USP36
NOD2
MTX2
STUB1
BAG5
PTEN
RB1CC1
UBXN6
MTOR
PIP4K2C
MRPS2
ABCD3
SKP1
KRT15
PEX13
SREBF1
ATP5IF1
SPATA18
SREBF2
BCL2
MAPK1
HSPA1A
PI4K2A
STOM
ACTB
PKM
ALB
TUBB4B
PDIA6
TBC1D5
STX10
UQCRC2
FAF2
TBC1D15
TFEB
EEF1A1
RPL12
RPS3
MTPAP
MIEF1
UQCRC1
WIPI2
LDHA
ATP6V1A
RPL18
VPS35
PDHA1
YWHAZ
GLS
CTPS1
PAICS
RPS5
PLSCR1
CYP51A1
STT3B
GDI2
SNX2
ATAD3B
GPX4
PGK2
ALDH2
NFE2L2
GAPDH
MAVS
ATG16L1
LMAN1
CCT2
SDHA
CTTN
TSG101
FOXO3
AKT1
EIF2B1
STOML2
AMFR
PFKP
NUP93
FXR2
ACIN1
CRNKL1
BAG6
PPARGC1A
IDH2
TFRC
TARDBP
RNF31
HSPB1
CHAF1B
PARP1
UBA1
SUCLA2
MRPL37
TIMM44
SRSF4
CLINT1
ATM
HK1
NDUFV1
HSPA4
VAPA
UBXN1
CISD2
MON2
MAPK9
MAP2K7
ULK2
HSPA5
PRPF8
LONP1
OCIAD1
SIAH3
CUL1
ARMCX3
VIM
TSC2
DSP
MIF
STEAP3
FADS2
SLC25A24
TOM1
DNAJA1
ANXA5
PRKCD
STIP1
HNRNPM
CCT8
NAA10
NAA16
MAP2K3
NAXE
EMC1
SCAMP3
SEC22B
PRKAA2
APP
VWA8
TUBB2A
TUBA1B
HNRNPU
TUBB6
HNRNPH1
TUBA1C
ARIH1
RETREG1
PRDX6
GPD2
HSPA1L
RMDN3
CCZ1B
BLOC1S1
HILPDA
IMPDH2
KIF11
HSP90B1
MYH9
FUS
PDIA3
PFAS
CCT3
RPL7
NPLOC4
RAB1B
CAT
YWHAE
RPL11
CFL1
MCM7
SHMT2
EPRS1
NUP155
SPTBN1
TRIM25
HNRNPD
PLEC
RPL21
RPLP0
IGF2BP3
RPS15A
ABCB10
CCT4
RPL8
RPS2
RPS3A
RPS18
CTSK
FZD5
ROCK2
GLUD1
EIF2AK2
PRKDC
EEF2
EIF4A1
TUBB4A
GANAB
TRAF6
UMPS
YWHAH
EIF4A3
PYCR1
RUVBL1
DARS2
EIF3F
IDH3A
RAN
SARS1
CCT7
CSE1L
GMPPA
RPL4
RPS9
DAP3
EEF1G
NCAPD2
CAND1
MTCH2
RFC3
RPL9
SF3A1
ACTR1A
ESYT1
NFKB1
UCHL1
PHGDH
ENO1
JUP
TUBG1
XPO1
CTNND1
TMPO
EIF4A2
BCKDK
PIGK
RPL15
CNP
NPEPPS
SEC23A
C9orf72
DDX39B
SMARCAD1
AAAS
HS2ST1
PREB
RPL28
ZC3HAV1
CCDC47
CORO1C
ESYT2
WDR41
ACTBL2
TRIM5
MAPK8
BCS1L
TMEM43
STK38
MAP3K7
PCNA
ALDOA
AHCY
OAT
ACSL4
NAMPT
PGM1
PRKCI
ACLY
ALDH18A1
FDPS
FEN1
GDI1
ILK
UGDH
WARS1
ATP5F1B
COASY
ACSF3
ERLIN2
IDH3B
LAP3
TUBB2B
SERPINB6
ACTR2
SRP54
ADSS2
EPB41L3
TRIP13
CDK11A
GFPT2
MRI1
SEC24A
ILF2
RPL18A
SF3A2
MRPS30
UTP18
MCL1
BLMH
ARIH2
PPP3CA
GNAS
PTPN1
STIM1
PGK1
GPHN
GOT2
SGPL1
ALDH3A2
LBR
ATP6AP1
CKB
CORO1A
FIG4
GBF1
SLC33A1
FBXW11
RRAGC
PIGT
SNX1
UVRAG
U2AF2
VPS45
ACBD3
DCTN4
KDELR1
SRPRA
OSBPL9
CDK5RAP3
OSBPL11
SEH1L
TBC1D22A
GDAP1
RRM1
ATP6V0D1
HDAC3
BET1
ZFYVE16
ATG9B
NDUFA10
ANXA1
FAM20B
TMEM11
MAPK15
HDHD5
ATG2B
SLC25A13
STK3
CHDH
MYO19
SEC61A1
AGK
TGFB1
RHOA
MST1
TRABD
AIFM1
DDX3X
ACO2
TUG1
PIK3C3
RIPK1
TFE3
HSPA1B
ATP6V1G1
MYLK
MYH11
PRKD2
SMURF1
MAP1A
LMCD1
AKR1E2
FH
AARS1
PMPCB
YARS1
APEH
RHOT2
CPVL
ACAD11
ABI2
TUBB3
FLNA
PARK7
TXN
C1QBP
PSMA7
PSMB5
NME4
STARD7
TCHP
PPP2CA
PRMT1
HNRNPA2B1
PMPCA
CAV1
ALDH7A1
RAD23B
SHC1
ZBTB17
CKAP4
STX17
RMC1
CDKN2A
KRT1
NME1
USP14
KRT10
PPM1B
KRT9
KRT2
IDH3G
UBE2G2
USP33
RNF121
PLOD2
NADSYN1
RFWD3
ACTRT1
KIAA0232
BIRC2
ANXA2
IRF3
TRAF2
DSG2
VAPB
CLPB
TRIM21
SPTBN2
VPS29
LMO7
DCD
MTARC1
CREB1
MAPK3
PRDX1
PPIB
DHFR
EARS2
HNRNPDL
ACAA2
NDUFAF4
PSMB2
RAB10
DPYSL5
EDC3
L2HGDH
DNAJC3
PPM1G
UBAP2L
EDC4
PTPMT1
MRPS34
POLR2H
MON1B
TAX1BP1
EPHA2
ITCH
SLC12A6
EPS15
SLC12A4
AKAP1
ANO6
CHMP2A
SAR1A
LPCAT3
TBC1D17
MT-ND6
ARL6IP5
KHNYN
TCP1
CAPN1
KEAP1
SPTAN1
VCAM1
ADH5
B3GAT3
HLA-C
RPTOR
APBB1
DISC1
FBL
CDC34
RPS26
FAF1
CHMP5
SENP3
GLT8D1
LYAR
AUP1
CYP20A1
FADS3
PNO1
SEC61B
VPS26B
SEC62
SRPRB
SNAP47
HPF1
SAR1B
REEP5
SNX3
YKT6
SPG21
ATG2A
SH3GLB1
EMC4
CD55
ABAT
NDUFS7
EMD
PGAM1
RAP1B
RTN4
BLVRA
DPM1
NDUFA9
DCXR
MACROH2A1
RPL13A
RPL35A
VPS37A
MRPL44
MRPS16
NUP205
PLEKHA1
DHX29
ARPC4
RPL38
SHPK
TRAPPC12
NME6
PIP4K2B
ARL8B
MAGOHB
DERA
RPS27L
CFAP20
WDR6
ANKRD13A
LRRC59
ARMCX2
MRPL4
PSMG3
TNFAIP8L1
PRKACA
SMAD2
SLC12A2
ATP7B
GFAP
GLUL
SIRT2
WWOX
PCK2
ITPR2
PIK3R4
AARS2
BCAT2
MADD
NDUFS1
PRKD3
TUBA8
SEC63
SOAT1
CALU
DIAPH2
PPFIBP1
RALGAPA1
VAMP7
RTN3
SEC24B
VPS41
GOPC
TOR1AIP1
TRIP11
VPS26A
COG6
FYCO1
MBOAT7
RRAGA
ZDHHC13
GOLGA5
VIPAS39
WASHC4
KPNA5
MEGF8
ST7
UBE2Z
GOLGA4
SEC16A
SNX17
SNX4
AKAP11
CLUH
FNIP2
GOLGB1
LRCH4
DEF8
FKBP15
GCC1
HS1BP3
NDC1
RABGAP1
ACTR10
VPS26C
BLTP3A
EXD2
FLOT2
DHX38
SCRN1
NFKB2
HMGB1
CPT1A
APAF1
SLC3A2
ARPC2
ARF4
CYB5R1
PSMD8
TMX3
EIF3C
OMA1
DDX54
TOR1AIP2
SPCS2
TEX10
TNF
SLC7A11
NKAP
MYO6
DBN1
GRN
IGF2R
PAK2
TALDO1
EWSR1
TAB1
SAE1
PITRM1
PUM2
RCN1
VPS16
THOP1
NIBAN2
NEPRO
FASTKD5
CWC22
FTMT
CA2
HSPA2
HDGF
NEFM
POR
SCD
DGKE
POLR3A
KIF1A
U2AF1
VAC14
YME1L1
ACTL6A
PIGS
CDKAL1
SUN1
SYNE2
OSBPL8
GORASP2
MIOS
DHX57
SIAH1
NRF1
RCAN1
SDCBP
METTL3
MYO1B
CLU
TRNT1
ZFYVE1
ATP4A
RAB11FIP5
SCFD1
STX12
KRAS
YTHDF2
WDR46
ARHGAP26
HRAS
ATP5F1A
PNP
PIN1
FMR1
IBA57
LANCL1
ATAD3C
LMNA
SLC25A3
XRCC6
GLB1
SLC25A12
BAX
IGF1
IGFBP3
UBE2D1
DDX5
HNRNPK
RPS6
MATR3
DDX17
RPS16
HNRNPA3
XIAP
CD44
TUBA4A
PDK2
SENP6
CALR
ACACA
IRAK1
HNRNPA1
MCM4
RPL5
LMNB1
AFG3L2
NDUFS2
PSMD4
RANBP2
DHX9
MCCC2
MCM6
PABPC1
PSMC1
RPN1
SFPQ
ARCN1
HNRNPC
RPS14
SNRNP200
ACSL3
HNRNPR
IARS2
PSMD3
DIS3
HNRNPF
IGF2BP1
PSMD1
RPL22
RPL13
SYNCRIP
DNAJC7
PTCD3
RPS8
UFL1
WRNIP1
NR4A1
OSBPL5
RDH13
CLPP
LIG3
GAK
MCU
MRPS7
DNAJA3
ERAL1
IGKC
CAD
PPP2R1A
ACTN4
CLTC
HSD17B10
MCM2
MTHFD1
RPSA
SLC25A1
MCM5
DYNC1H1
NCL
RPL10
RUVBL2
BAG3
PSMD2
RACK1
RBBP4
RPS20
HDLBP
BAG2
HNRNPH2
PSMC6
PSMD13
PSMD6
RPL7A
ABCF2
PSMD11
RPL17
RBM14
RPL6
RPL14
CCT6A
RBM39
RPS25
WDR77
WDR18
IKBKG
HSPA6
UBE2D4
RIGI
SCO2
BAK1
HCCS
UBE2E3
ATP2A2
DNM2
P4HB
CAMK2D
MRE11
SMC1A
SPTLC2
YWHAG
FLNB
GALK1
GPI
HADHA
PC
POLD1
PRMT5
SPTLC1
ASNS
ATIC
CDC73
CHD4
ETFB
HADHB
HLA-A
MCM3
PPP2R2A
PSAT1
ACADSB
ALG1
FXR1
GARS1
GCDH
HYOU1
NONO
SARS2
DDX6
FARSB
FKBP4
FLNC
GNB2
IARS1
IGF2BP2
KARS1
LARS1
LDHB
NSF
NUP214
RARS1
SF3B1
TRIM28
VTN
AGPS
CCT5
COPB2
CUL4A
CUL4B
EIF3A
ELP1
GMPS
IQGAP1
LMNB2
PDCD6IP
SRSF1
TLN1
VARS1
GART
SSB
AHSA1
DPP9
DYNC1I2
EFTUD2
ELAVL1
KHDRBS1
MTA2
POLR2B
PSMC5
RBMX
RPL19
SLC25A22
SMARCA5
STK26
TNPO1
ACTR3
AFG2A
CIAO1
COPB1
HNRNPL
PA2G4
PABPC4
POLD2
SEPTIN9
SND1
SRP72
YBX1
DDX23
DHX15
EIF5B
GSPT1
HAT1
MAGED2
MOV10
NUP88
PRPF6
RBBP7
RNPEP
RPL29
SF3B2
NOP2
PPM1F
RPN2
ST13
STRAP
UFSP2
ADPGK
ATP6V1H
COPZ1
EIF3B
KPNA6
PANK4
RPL27A
SRP68
DCAF8
DDX21
DDX47
ILF3
PRPF19
SFXN1
SRRM2
STRN4
EIF3L
PGS1
ORC5
RAB21
RBM25
RIC8A
RO60
RPL24
SLC25A25
GTF3C4
HSPA4L
ILVBL
MRPS27
NCLN
PRP4K
DHRS7B
PRPSAP1
TRAFD1
PPP2R2D
FUBP3
SACM1L
U2SURP
ZNF326
EPPK1
HSDL2
ZC3H15
DDX19A
MCMBP
FLT3
CYC1
LGALS1
BBC3
MRPL3
NLRX1
PRCC
MTFP1
HGH1
RPS6KA3
PRKACB
EIF4G1
PAFAH1B1
RFC1
ACTC1
CDC20
KPNB1
PSMC3
SHMT1
HGS
NOP56
PSMD14
PCBP1
PSMC4
RPL10A
SAMHD1
TECR
GNL3
LGALS3BP
PRPF31
PSMD12
PUF60
PCBP2
RPS12
SMARCD1
FARSA
RAB35
RPS11
DNAJA2
NAT10
HNRNPAB
ABCF3
CTNNBL1
NOP58
XRN1
MYBBP1A
PDE12
BRIX1
GNL2
MTM1
BAG4
MT-ND5
WFS1
BST2
WDR45
GOSR1
CHEK2
PTPN11
SMAD3
STAT3
DNMT1
HDAC2
IDH1
EP300
CBL
PRKAR1A
RELA
ACAT1
DLD
G6PD
GSTP1
HDAC1
PLCG1
RPS6KA1
ACTN1
ASS1
CDK8
GYS1
PMS2
TOP1
TUBA1A
CDK1
CTBP1
CUL3
HPRT1
PFKM
PKN1
SLC16A1
SLC2A3
STXBP1
USP9X
ADSL
ALDH5A1
AP2M1
APRT
ARHGEF2
ATP6V1B2
CAPN2
CARM1
DKC1
F13A1
FECH
GFPT1
GNA11
GNAI2
KIF5B
MAPKAPK2
PDP1
PGD
PRPS1
RPA1
SERPINH1
SORD
TPT1
YWHAB
ACADVL
ACOX1
APOB
ARHGEF1
BUB3
CSK
DDB2
DLST
FDXR
GCLC
MAP4K4
MAT2A
NT5C2
OXCT1
PDK3
PTGES3
PYGL
SKP2
STT3A
TBL1XR1
TPP1
YES1
CS
DPYSL2
EIF2S3
GOT1
GRHPR
KDM3B
KPNA2
LARS2
MARS1
NEDD4L
NFS1
NUP98
PFKL
PPP5C
ABCB7
ACAD9
AHSG
ALDH1B1
AP3B1
ARHGAP1
BSG
DDB1
DDOST
EPHX1
FSCN1
GFM1
HARS2
HMBS
IVD
NAE1
NARS1
NDRG1
NSDHL
OCRL
P4HA2
PICALM
POFUT1
PPOX
PRKAG1
RFC2
SEC24C
SLC25A10
SMS
TJP2
TLK2
XRCC5
YARS2
ADD3
AGO2
AIMP2
BCKDHA
CBR1
COPA
COQ6
CTBP2
CUL2
DARS1
DDX1
DTYMK
EED
EIF2B5
GNA13
KMT2C
LTA4H
NARS2
NSUN2
PKN2
PLAA
POLR1C
POLR3B
PTBP1
PUS1
PYGB
SRPK1
TARS2
UBA2
UGP2
ALDH9A1
AP1B1
ATXN10
DOCK7
FLII
HMGCS1
MYO9B
P4HA1
PAPSS2
PGM3
PPAT
PREP
PRIM1
RPS17
SEC31A
SELENBP1
TBC1D4
TFG
TPP2
ABCF1
ABHD12
AHCYL1
ANLN
AP3D1
CARS1
CDC27
CLIC1
CLP1
CNDP2
CRTAP
CUL5
DEK
DRG1
EIF2B3
ELAC2
ERO1A
FAR1
FLOT1
GATAD2B
GMDS
HSPH1
JMJD6
NXN
PALLD
PPP2R5C
PRKAR2A
PRPF3
RANGAP1
RECQL
RPL3
TARS1
TRA2B
TSEN2
UPF1
AP1G1
CARS2
DHX30
ELP3
EXOC4
HBD
KIF3A
KPNA4
MAGT1
NAA15
NCKAP1
OLA1
OSBP
OXSR1
PAPSS1
PGM2
PRDX4
PRPF4
RAD9A
RPS23
SCYL1
SEC23B
SERPINB1
SMARCD2
TBCE
TRMT1
XRN2
AP2A1
ATP5PB
CAP1
CDC5L
COPG1
CSDE1
DPP3
DPYSL3
DRG2
EHD1
EIF2S2
EIF3E
ETF1
GTPBP1
HBS1L
KIF3B
LLGL1
METAP1
NUP85
OAS3
PHF6
RFC5
RPL34
SCRIB
SNRNP70
SNX9
SRSF6
THOC2
TRMT5
TRMU
UBR4
WDR1
AP1M1
CPNE1
DAZAP1
EIF4G2
GAPVD1
HSD17B12
HSPA13
LUC7L3
NUP54
PDLIM5
PRIM2
PRMT3
RPL32
SNX27
TBC1D24
UPF2
ANAPC7
AP3M1
CAPN11
CAPZB
CLPTM1L
CPSF6
DDX18
DNPEP
EIF3G
EPS8L2
FBXO3
FERMT2
HNRNPUL1
LDB1
NADK2
NAP1L1
PES1
POLA2
RBBP5
RNH1
RPL36
SEPTIN2
SEPTIN7
SF1
SRRT
SSRP1
STAM2
SWAP70
TBL2
TSR1
TUBGCP3
YTHDC2
AAMP
ANKFY1
BABAM2
BYSL
DBR1
DTL
EIF3I
EXOSC10
FAM120A
FNTB
G3BP2
IPO5
MAEA
MBNL2
MT-CO2
MTMR9
NKRF
PAF1
PPFIA1
PPP1R7
RPS4X
RTCB
SMU1
SNTB2
TES
TRMT10C
WDHD1
WDR12
YTHDC1
CSTF1
CSTF3
DDX39A
DDX52
GPS1
LUC7L2
MRPS9
TRIP6
TUBAL3
UBA3
ACOT9
BCCIP
CMAS
CRLF3
DDX56
DYNC1LI1
EHD4
EIF3D
GRWD1
GTF3C1
LONP2
MMS19
NARF
PPIL4
PSPC1
QARS1
RBM12
RBM22
RSL1D1
RTF1
SEPTIN8
SNX6
SUDS3
THUMPD1
UCKL1
CCAR1
CORO7
CPNE3
DDX46
DDX49
GNL1
GTF3C5
HP1BP3
MKRN2
NLE1
NMD3
NUDT19
PPME1
RCC2
SEPTIN11
SLFN11
SNRNP40
TRIM26
USP47
ZNF277
AKAP8L
ALDH16A1
APMAP
BZW2
FTSJ3
GPSM1
KYAT3
LRRC40
MRPS5
PARD6B
PCYOX1
PLRG1
PPWD1
PWP1
TAF5
THUMPD3
TTLL12
UAP1L1
USP39
CPSF2
FAM98B
NT5DC2
TMEM33
ASMTL
DDI2
HACD3
NUDCD1
SEPTIN10
WDFY1
WDR70
ZNF622
ARMT1
BZW1
CNN3
CORO1B
DDX27
EIPR1
FBXL18
HAUS4
LANCL2
LRCH2
PATL1
TM9SF3
TTC38
UBLCP1
EPB41L5
NELFB
PM20D2
EML2
FBXO22
IGHG2
PRPF38B
RCC1L
TBRG4
ZNF512
GHDC
METTL17
ZC3H18
FAM98A
LRRC47
CPS1
NR1D1
RACGAP1
UHRF1
MSRB2
LYPLA1
SUGT1
GPCPD1
BEX2
TTC9C
ACTG1
CTNNB1
ADAM17
SMARCA4
MUC1
NBN
A2M
CD81
LAMP2
SPHK2
COX15
CDIPT
NEXN
VPS13A
CHCHD10
TMEM165
ATF5
IL25
A1BG
GADD45GIP1
MLF2
SPECC1
KIAA1671
DUSP1
IAPP
UBE2J2
TGM2
PHB
