# Supplementary material for: Identification of hypoxia- and mitophagy-related diagnostic biomarkers for ulcerative colitis based on bioinformatic analysis and machine learning
Source: PLoS One. 2026 Jan 21;21(1):e0339296. doi: 10.1371/journal.pone.0339296 (PMC12822963; doi:10.1371/journal.pone.0339296)
Supplement: S5 Table — (XLSX) [file pone.0339296.s005.xlsx]

## Sheet: Sheet1
HIF1A
EGLN1
EGLN3
HIF3A
VEGFA
EGLN2
EPAS1
VHL
HIF1AN
ARNT
SETD2
HYOU1
HILPDA
HIGD1A
EPO
CA9
HIGD2A
HIGD1B
EP300
TP53
P4HTM
SLC2A1
HIGD1C
HIGD2B
BNIP3
MTOR
MAPK1
IL6
CTNNB1
TNF
HMOX1
AKT1
TGFB1
CASP3
JUN
EDN1
KDR
STAT3
CITED2
CREBBP
NOS2
COL1A1
CXCL8
PDK1
PTGS2
ADM
DDIT4
CREB1
BCL2
NFKB1
IL1B
CUL2
EGFR
NOS3
JAK2
CCN2
CCL2
CASP9
SERPINE1
MMP2
CXCR4
MYC
COL2A1
MAPK3
ACE
NDRG1
HIPK2
HSP90AA1
ELOC
PGF
TIGAR
FLT1
NGB
MAPK14
CD274
CYB5R3
PIK3CG
LEP
REST
RORA
SDHB
SP1
NFE2L2
SIAH2
SOD1
SFTPC
RWDD3
ANGPTL4
BDNF
NOS1
CXCL12
VEGFC
MB
ANGPT2
FAM162A
EPOR
MMP9
EGR1
FUNDC1
RELA
NDP
MGARP
PSMA7
FGF2
SPP1
BAX
SIRT1
NOTCH1
TH
PFKFB4
ENG
PIK3CA
ALKBH5
HMGB1
HGF
SOX9
ELOB
PTEN
TEK
XDH
HK2
FOS
MDM2
THBS1
LDHA
NOX4
TLR4
SRC
CRP
LRP5
IFNG
BHLHE40
LIMD1
SESN2
MAPK8
PKM
ZNF408
DPP4
RHOA
PRKAA1
PPARG
TERT
PRKCA
ARNT2
PRKAA2
CDH1
LOXL2
SOD2
AHR
IL10
MIF
IGF1
ENO1
ATF4
TFRC
NPPA
RAC1
BECN1
TWIST1
NAA10
SMAD3
PGK1
NGF
PLAUR
ESR1
UBC
CAT
ADA
HSPA4
SLC2A3
CYCS
DICER1
PLK3
RBX1
TSPAN12
AGT
FZD4
WDR83
ANGPT1
ERO1A
ZEB1
ZFP36
UBE2D1
BNIP3L
HP1BP3
ETS1
SNAI1
ENO2
CDKN1A
ABCB1
GDF15
CYB5A
ENSG00000287856
ICAM1
LOX
SIAH1
RUNX2
CHRDL1
HDAC1
IL1A
INS
AJUBA
ADORA2B
CD36
TYMP
FOXO3
TXN
DLD
NFKBIA
ACE2
MET
USP28
TLR2
SENP1
EIF4EBP1
ATM
FLCN
KDM3A
BIRC5
WTIP
F3
REN
NTRK1
PPARA
SLC16A1
CEBPB
BCL2L1
CAV1
KITLG
VCAN
ALB
ACAN
MMP14
CCND1
AR
NOL3
ERN1
ATR
IGF1R
POR
IGF2
FH
BSG
CKB
FN1
TGFB3
ADIPOQ
PARP1
ERBB2
IGFBP1
MAP2K1
DDIT3
STC1
HMOX2
EDNRA
UBE2D3
ANG
PLOD2
KCNA5
SDHD
HSPA5
OPRD1
GAPDH
SART1
APLN
EIF2S1
SIRT2
COL3A1
CDH5
MMP13
DDR2
PDGFB
AGTR1
EIF4E
BMP2
PLAU
TIMP1
MUC1
IFNA1
AQP1
MMP1
RPS27A
HSP90B1
CASR
USP19
CYGB
BAD
SERPINF1
PTK2
KCNB1
CAMK4
CDKN1B
VCAM1
FURIN
ALDOA
TUG1
NPPB
PCNA
APEX1
ELAVL1
HAMP
EIF2AK3
PFKFB3
NDUFA4L2
FGFR2
ADAM17
ACO1
TXNIP
CCN1
KLHL20
VEGFB
YAP1
PDK3
NOTCH3
ERVW-1
SMAD2
CBS
ING4
ESR2
PPARGC1A
SARDH
PTK2B
IGFBP3
BMAL2
NDNF
FGFR3
TRIB3
EGF
SLC9A1
IDH1
RBPJ
SLC16A4
SUMO1
TNFSF10
ILK
TLR3
HDAC2
CCL5
PSMC6
FASN
DUSP1
SLC1A3
POU5F1
PRKG1
PRKAB1
BMP6
RPS6KB1
POSTN
NRP1
VIM
SMAD4
KLF4
JUNB
STAT5B
HBB
TGFB2
HSPB1
MAPK12
KAT2B
AIFM1
FAS
LEPR
STUB1
TET1
UBE2D2
UGDH
PRKN
CXCL10
RACK1
TLR7
GJA1
NCBP2AS2
SLC8A1
FOXO4
S100B
BHLHE41
STC2
KCNJ11
CAD
AURKA
SLC29A1
SFTPA1
KCNMA1
VEGFD
CIAO3
PLEKHN1
MCL1
FOXM1
MBP
ARG2
ROCK2
DDIT4L
OS9
PRDX1
CEBPA
NPAS3
PDGFRB
ITGAM
JUND
PSMC5
INSL6
GSK3B
PSMB1
SFTPB
TM9SF4
CAPN5
AIMP1
TAGLN
IFNB1
KCNK3
PROM1
SIRT6
CYP1A1
BMPR2
DDAH1
PSMC1
MANF
CIRBP
MT3
KCNK2
ANGPT4
CFTR
CD40LG
NQO1
HPSE
MTA1
IL17A
SIRT3
EDNRB
NFATC3
MAP3K7
AGER
MAPK10
STAT5A
ULK1
CTBP1
CHCHD2
BRCA1
PSMA4
CTSB
APAF1
FLT4
TRPC6
ATF2
SLC11A2
GATA2
HBG2
ITGB3
DLK1
PIK3R1
PRKDC
PRSS23
GPI
ABCG2
PTGIS
TSC2
APP
ELK1
SLC6A4
P4HB
SDHC
HSPA8
CASP8
CP
LGALS3
PSMC3
MTDH
UCP2
PSMD13
BMP4
VRK2
GATA1
CA12
CDKN3
LONP1
PSMD3
DIPK2A
GPT
PHLDA2
UBE2I
LCN2
AK4
PIK3CB
PSMC4
UCHL1
FOSL1
KCNJ5
CD44
CCR7
FBXL14
TREM1
PPP1CA
VDAC1
BID
CXCR2
PSMD2
CNMD
MKI67
IL18
SORL1
PRNP
STAT1
SPHK1
PRKCD
LGALS1
SNAI2
SDHA
PSMD14
PSMA5
PSMD11
KRAS
CSF2
SUV39H2
NT5E
IREB2
INHBA
NPAS1
TUBB3
DIO2
CCL3
PECAM1
TUFT1
DEPP1
FABP1
ITGA5
NOX1
TXN2
ADORA2A
HLA-G
MTF1
PSMD1
HBEGF
LCK
RAF1
MECP2
SQSTM1
MITF
KLF5
AKT2
FOXO1
NDRG2
SELE
ALAS2
ID2
MMP12
THBD
PSMB5
ABCC1
JAK1
C5AR1
SLC16A3
GPX1
BRAF
FMN2
PSMA6
PSMB6
PMAIP1
CXCL2
TF
F2
UBE2T
LRP1
HSP90AB1
MPO
E2F1
ADORA1
ATG5
IL4
CSNK2A1
PFKL
HDAC4
FGFR1
CHRNA7
HSPA1A
SRF
PTPA
IKBKB
XRCC6
SELL
PLD2
NR4A1
PIM1
VWF
CALCRL
TNFRSF10B
KEAP1
POMC
CEMP1
RPS6
CX3CR1
PINK1
CYBB
YY1
PTBP1
MAP1LC3B
SYK
DRD2
SELP
CAPN2
ELANE
S100A4
TXNDC5
SIM2
TMSB4X
TGFA
EIF4G1
TFF3
EZH2
CLOCK
ATG9B
AKT3
IRF3
GFAP
TET2
MXI1
MYCN
KIT
CHEK1
PDP1
APLNR
NR3C1
TRPC1
H2AX
FKBP8
CDKN2A
DIO3
EDN2
RECK
PROK1
PIN1
KDM4B
GATA6
ASCL2
ITGAV
HTR2A
FOSL2
MAP2
SKP1
ADORA3
PLAT
CTSL
TRAF6
MDM4
NPY
COL10A1
TPM3
PIAS4
RB1
MT-CYB
KNG1
SMARCA4
CALR
ID1
KDM1A
NEU1
HDAC9
MVP
HSD11B2
MAP3K5
ZFP36L1
RBM3
SREBF1
EEF2
TSC1
RYR1
G6PD
SLC29A2
EHMT2
DNM1L
CDK1
NTN1
PSEN1
WDR26
HNF4A
EIF2AK4
NF1
CX3CL1
BMAL1
RPSA
TNC
PTPN1
NDUFS4
SLC38A1
VIP
USF1
NLRP3
RIGI
ABCC8
RTEL1
ROCK1
PIK3C2A
AQP3
NRG1
ATP7A
KLK3
COMT
IL2
PRPF19
ACACA
GHRL
COL1A2
PLIN2
NCOA1
ACVRL1
TRPM7
NBN
LMNA
IGFBP2
TRPA1
HDAC3
GPER1
DUSP2
PPP1R12A
FMR1
SLC1A5
ACKR3
CHKA
AGO2
PLA2G6
SOD3
NRF1
HSPA9
FGF11
PLAGL1
SLC8A3
HMGCR
CSF3
ITGB1
WT1
NPM1
OXT
MMP7
BACH1
SHH
TGFBR1
P2RX2
SLC16A7
PLA2G4A
CRH
MFN2
ANXA1
MMP3
HK1
EIF6
CD24
FOSB
DYNLT1
HDAC5
SOX2
WWTR1
CD34
SCG2
USF2
KCNMB1
RUNX3
CGA
IVL
MUC5B
PVALB
PSMB4
TOP3A
SP3
TIMP2
IBSP
NAMPT
GBE1
HDAC7
ESRRG
ITGB2
IL13
CSNK1D
IDH2
ANXA5
HSF1
SLC2A4
CXCL1
P4HA1
RUNX1
PRKCZ
TYK2
HGFAC
GREM1
MUC5AC
KCNH2
HTR2B
MST1R
XBP1
CDC42
P4HA2
LIF
PDE4A
PRMT5
GLI1
RAMP2
ALOX15B
VASP
NDUFS2
SFTPD
BCL2L11
NANOG
KLF2
NPEPPS
IL7
IFI27
VHLL
ISCU
ADAMTS1
CARD16
MLH1
NCOA2
PARK7
ATAD2
MAP4
PSMB7
CDK2
CPT1A
SFTPA2
SPARC
ATG16L1
DDX3X
TGM2
CFLAR
NR4A3
BAK1
F12
TFAP2A
HNRNPA2B1
ENTPD1
TNFSF11
PSEN2
ALOX15
KLF6
ERRFI1
CITED4
SLC9A6
BACE1
NEDD8
E2F3
NTRK2
FADD
YBX1
TJP1
CCL11
SERPINA1
XIAP
CTRL
GH1
TAC1
HSPD1
YTHDF2
TKT
RNF4
SEPTIN9
TMPRSS2
APOE
TFF1
MME
CLU
HNRNPL
OGDH
NMBR
KCNJ8
USP20
SHC1
GLUD1
CDC25A
ENDOG
SERPINB5
CBFA2T3
TP73
ADGRD1
PSMA2
PSMB2
PSMC2
CAPG
HNRNPM
APBA3
PLD1
UCN2
POLI
PHB2
EFNA3
KRT18
FBXW7
HES1
SLPI
YWHAZ
GRIN1
DNMT3A
HSPG2
LDLR
GYS1
PCK2
XRCC5
ESM1
GLUL
CAPN1
STMN1
MYL2
ABCA1
INSR
RGS5
CCL28
DUSP19
CDK4
GRN
NONO
APOL1
XPO1
SIN3A
PTPRB
BLVRA
IL11
UBE3A
PROX1
EIF3E
PRKCE
PSMD7
ADRM1
PSMD12
PSMD6
PSMD8
PSMB3
RGCC
NCOA3
FOXP3
F2RL1
TAL1
HNRNPA1
CYP2S1
HDAC6
SOCS3
ATP2A2
MAP1LC3A
TRIM28
ABCC9
CHEK2
SNRPD1
PRMT1
PTGES
PTPN3
MSH2
PIGF
WDR5
AQP4
ADCYAP1
OTUB1
TFAM
COX4I2
TPH1
RPL8
CCR5
GSTP1
CYP19A1
MAML3
SF3B4
NR1H2
ANXA2
OGT
UCN3
UGP2
CALCA
MDK
DNAH8
PPP2CA
TWIST2
NKX3-1
TLR6
SLC1A2
NOTCH4
WSB1
PTPRZ1
MSR1
PCK1
TNKS2
TDRD9
ZNF195
PTPN6
RPA1
CD248
MICA
PSMA3
PSMA1
PLAGL2
ADAM8
CSK
CS
TKTL1
NFAT5
RPTOR
DRD4
SMG1
GNAS
USP7
PXN
TP63
UBA52
PDE5A
DDAH2
ATF3
PLCG1
ELK3
CCL20
FGFR4
RELB
GANC
LAMTOR1
SMARCA2
KLF8
SNRNP200
ADCY10
GSR
H3C1
CGB5
IGF2BP3
PAK1
CLDN3
HLF
PSMD10
ACTB
STK11
NCOR1
NDN
TMPRSS6
CA3
SLC8A2
CYP2J2
PRDX6
SOST
ADM2
BMI1
PPP1R8
CD55
SAT2
AVP
P2RX7
DAPK1
ARG1
PRDX5
SFPQ
AREG
RSF1
TRIP11
ESRRA
TRPV4
PFKFB2
FBL
PDPK1
HUWE1
FGF7
CCNA2
MT-ND1
NPR3
TNFRSF10A
TRPM2
ALOX5AP
TXNRD1
BIRC3
NES
SYP
MT2A
RAMP1
CDK7
NGFR
CEMIP
NDRG3
KLF15
TNFRSF10D
TLR9
DCD
CD9
ODC1
PTGER1
DNAJA2
CASP6
LATS2
CSF1
PCBP1
DLL4
AXL
WNT1
KPNA1
NODAL
UCN
SLC7A11
TRAP1
UQCRB
OPRK1
CCL4
NRP2
SCD
YTHDF1
LAMP3
CYP24A1
POU2F1
CDK5
MYH9
CD59
DDB1
CEACAM5
PDIA2
AGR2
CDH2
PLOD1
ITPR1
PTGES3
CA2
RHOT1
NUDT1
BCL9
WWOX
ZBTB2
MAP3K1
TGIF1
BTRC
CCT5
CCNB1
USP10
GSK3A
IRS1
DSP
PRKCB
TNKS
HAVCR1
RYR2
NPPC
GSDMC
APOLD1
FASLG
MCM7
FABP4
MAP2K2
MCM6
SMYD3
FSTL3
TSGA10
ERCC6
CD38
IGF2BP1
RFC2
AFP
EZR
ROBO4
NOTCH2
ADRB2
MAPT
ADAM10
DAXX
CHGA
CNOT1
PPP1R10
MYOCD
LOXL1
DGKQ
BBC3
CUL3
RUVBL1
MAG
TMEM204
KMT2A
CCNG2
SLC7A5
UQCRFS1
ILF3
CD8A
NOP2
SLC17A5
GAP43
RBCK1
IL1RAPL2
EIF4E2
VIPR1
ISG15
PPP1CB
SLC19A3
PTGS1
CDX2
PPARD
NOP53
SST
ORAI1
PDHA1
UBB
SEM1
TIE1
CCL26
JAK3
CHAT
HSPA1B
CCAR2
ETV4
STK26
RETN
UCP3
VASN
CEACAM1
DYNC1I2
H4C16
HSPA14
CASP1
SPTLC1
TOP1
LYN
CR1
ATG12
EIF4G2
NRAS
COPS5
USP22
NKX2-1
TARBP2
FSCN1
CXXC5
SUV39H1
ZEB2
TAGLN2
HBA2
ELF2
LPIN1
UCP1
ALPP
FGF9
BAG1
NEDD9
GCM1
MAGED2
CACYBP
CYP1B1
PER2
HCRT
CHRM1
SLCO1B3
DRD3
ITGA6
GRK2
NTS
RBBP7
TPM2
STIM1
GADD45A
CHI3L1
NPTX1
TMBIM6
PML
ASS1
RHOB
KDM6A
UBE2N
S100A11
VTN
RAB22A
LTA
PDCD1
PDCD10
SNU13
FLNA
HJV
RPL3
MAML1
TUBB
THPO
MAP2K6
VBP1
TCF4
CDC6
DKK1
BOK
RHOT2
RET
DDR1
PPP5C
SCN2A
SLC38A2
CKM
MAPK9
SPON1
NPAS2
CCT2
COL4A2
NR2F2
HMGA1
HBG1
ARID1A
PPIG
DNMT1
FLT3
AXIN1
HDC
EPHA3
SMO
BGLAP
CASP7
PTK6
SUZ12
RGS2
ADO
CAPNS1
MBL2
FBN1
SEMA4D
SPRY2
ERCC1
MAT2A
SLC12A2
CUL1
IGF2BP2
SPINT2
TRIM22
ERCC3
ATP1A1
STK24
CEBPD
C19orf33
HSF2
KPNB1
AKAP12
PDGFA
PRDX3
TGFBR3
P2RX3
PDLIM1
ROR2
MAP2K4
PDGFRA
PPP2R1A
DFFA
DNASE1
POLR1C
MELTF
TET3
TSLP
IL20
CXCL6
SNRPD3
CD40
DDB2
MMP17
RGS4
CCN3
SLC7A1
PTAFR
EPHB4
CRYAB
ITGA2
VCP
CFL1
PRKACA
CTH
FHL1
FTO
CLDN5
GPX3
METTL3
PHB1
SERPINA3
UBR5
GATA4
MAP3K2
SOAT1
SLC4A1
BIRC2
TCP1
ENO3
EEF2K
HNF1A
CXCR6
TUBA1A
POLR2A
UBE2O
ADAM12
FOXP1
GAS6
MPL
ITPR2
CXCL5
TGFBR2
ITGA4
S100A9
PYY
IKBKG
IL1RN
DNAJA1
SENP3
GZMB
PURA
BDKRB2
KDM4C
GAST
TRAK1
CST3
GLO1
MYO1B
BCLAF1
AMPD3
IGFBP5
MAPK8IP1
S100A2
TNRC6A
GATA3
PAX2
TCF7L2
MAX
ACP1
SLC35C2
MT-CO1
IL1R1
RNASE4
RHEB
FTL
WNT10B
OPA1
NRN1
UNC5B
ZNF217
GTF3A
SPAG4
BAG2
DNM2
IL15
EDN3
HP
SETD7
SLC31A1
ALOX5
ESRRB
EIF4A1
CXCR1
GLIS1
ADAR
MCM3
CTBP2
MED23
MED14
ALAS1
CKMT2
PLTP
BRCA2
BRD4
CYP3A4
COL18A1
SLC11A1
CXADR
INHA
MCAM
ANOS1
PGR
EFNA1
CGAS
ASIC5
SCN5A
LDHB
HSPA2
NAGLU
RUVBL2
CUL4A
MATR3
HTR2C
XRCC1
STING1
JMJD6
FTMT
CCT3
RANGAP1
HEXIM1
COL4A1
GAD1
CCR1
E2F4
KCNN2
FBP2
TFF2
POLDIP2
FABP12
EMD
SUMO2
TRAF3
IL33
CHCHD4
SART3
DUSP6
HTR3A
CCL15
NME2
CTF1
YBX3
CACUL1
HADHA
RICTOR
EEF1A1
PRL
TRPC4
STRAP
CDK8
VLDLR
SLC5A1
TDO2
RND3
NR6A1
MED26
SRPK1
ROS1
RAP1A
PUS1
LAMA3
MED12
PSENEN
MTA2
PER1
MED15
RAB11FIP4
MT-ND6
ERCC2
RAD21
MAGED1
BMX
TFR2
ITGA3
CANT1
DDX6
HMBS
UROS
LRIG1
RRAD
ENPEP
COX5A
NDUFA13
RPS7
SMPD1
DIABLO
CD14
CCNC
SH3KBP1
KCNN3
CDK6
CTSK
CYP2E1
SRPRB
KDM6B
RNASET2
FABP5
EIF2S2
HBA1
FBLN5
MAPKAPK2
PADI4
C3AR1
MYLK3
EIF5A2
PFKM
JAG2
CTTN
PIAS2
CCT4
TEAD4
CRHR1
P2RY11
TP53INP1
HIPK1
SEMA4B
FOXC1
HNRNPD
TGFBI
OGG1
MAP2K3
TRAF5
PITRM1
SHQ1
FNDC1
SHMT2
LGMN
PPFIA4
MST1
SCAP
HTRA2
PAX3
ANKDD1A
LPL
SLC22A5
DHX15
CDK9
HTR1A
DSG2
GLRX
RPL27
KDM5B
PHOX2B
ELP1
HNRNPAB
PTGER2
FABP3
GPD1L
PTBP3
SKA1
NACA
RAD51
ARSB
MAP3K11
ROR1
PPP1R3C
CYBA
GRB2
EHMT1
IRS2
PTHLH
NPR1
RNF213
RARB
IHH
SERBP1
CPEB2
SGK1
ANXA3
HNRNPA3
CD46
PIM2
OGDHL
RBM38
EPCAM
PC
PTGER4
SAT1
MPZ
KLF1
TRA2B
MAZ
MICB
LRG1
SAP30
YTHDC1
CREB3
MSH6
UBA1
SRSF3
WTAP
TEAD1
ENPP2
NUAK1
RRM2B
NR1H4
S1PR1
EIF4A3
GSTM1
VAV3
UTS2R
FGF21
E2F6
HTRA3
PTPRC
IL22
UBXN7
GSN
FGF1
ATP6V1A
YWHAQ
USP15
CDC34
FGR
PRDX2
RPS24
PTPN11
SLC1A1
JUP
ACLY
HNRNPU
SEMA3F
COMMD1
SHC3
P2RY1
MAPK7
CD47
LAMP2
OTUD7B
FCGR3B
SEMA4A
COPS8
RASAL1
MYBL2
CLEC3B
INSIG2
ADK
DARS1
IL18R1
CTDP1
MTHFR
DYRK2
HLA-DRB1
WNT5A
HMGA2
PDK4
ADRB3
RNF31
KCNS3
SRSF6
PLA2G2A
SNCA
IRF1
CANX
SLC46A1
CAND1
CEP170
SIM1
PHF8
VTCN1
RETNLB
PDCL3
ANKRD37
ATP5F1A
RCAN1
HAX1
ATAD3A
CNPY2
TRA2A
TNFSF13B
PRKAR2B
PDCD4
KAT5
CTNND1
TCF3
SLC25A10
RPL18
RPL19
AGK
RPL4
MFF
RPL9
RPL27A
NKX2-5
MACIR
KCNA2
UBQLN1
ERBB4
CFI
FCGR1A
S100A10
DPF2
TNFRSF10C
KPNA6
CCL23
APC
MEF2C
MRE11
CDKN1C
SMARCB1
KRT19
SPOP
PRPF6
CCT8
EAF2
KLF16
USP38
GLS
PPIB
FST
TFPI
GCG
CHMP4A
CREBRF
CAMP
RTN4
HRAS
CHUK
NCAM1
CLDN1
EFNB2
MED1
HACE1
SMARCA5
FXR2
RARRES2
NUFIP2
AKAP1
WDR77
ABL1
CSF1R
APOA1
STK4
CALM1
F2R
SCO2
CPT1C
LIN28A
RPL13
DAB2IP
CLINT1
NOLC1
TP53BP2
DIMT1
UBE2E1
SNRPB
TNFRSF1A
ATP6AP2
SPHK2
VSIR
GAA
MKRN1
RHO
GRM3
ANXA6
DTNBP1
S100A12
GPR182
F5
VASH1
EFTUD2
F7
MAOA
FECH
TPI1
IDO1
RBBP4
ASPH
PTX3
MXD1
YME1L1
CYP2B6
MAP2K7
TFE3
SLC20A1
UBE2K
GJA3
PADI2
PRPF8
PTPMT1
ATP5IF1
ACTC1
KDM4A
ALOX12
ATP13A2
PPP1CC
RPLP0
GCLM
SPECC1L
STK38L
SRRM2
ZC3H12A
FNDC3B
CD163
PNPLA2
TJP2
PSMD4
SDCBP
CHRM3
BCL6
IL18RAP
TMTC2
ACO2
OSM
IGKV2D-29
ALK
NFATC2
ADRA1B
CCKAR
EPHX2
GSS
CD82
PRKAG1
MYOG
RPL23A
NCOA4
RPL14
ASNS
MPHOSPH10
FTH1
HPRT1
IGF2R
PGD
YWHAH
HNF1B
KDM5A
ACSL3
PLCB2
HOXA9
TMEM126B
ZBTB33
PGAM5
FHL2
SRSF1
RNF40
SUMO3
CNN3
CCL22
H3C14
CYP2C19
CCL8
FLNC
CLDN7
MMP15
S100A8
BICD1
CTNNBIP1
COL15A1
HTR1B
CASP2
IDE
BAP1
NME1
VCL
YWHAB
KRT17
PYGL
TRPC3
CIITA
PFKP
ARID1B
DHX9
EIF4B
HAS2
NR2E1
SFRP2
RPL34
RPL28
EXOSC10
RHOD
RPS8
AHSP
RPL24
MSBP1
JAG1
DES
KIF11
ATF1
AKR1C3
CUL4B
RPL13A
RPS23
EIF5B
NCAPG
TOMM20
TSPYL1
NAP1L4
MRPL37
OSR1
SLC2A12
TACC3
DDX5
MAD1L1
TACR2
CSRP2
TNFSF12
KCNMB2
KCNK9
ACAA1
FBXO11
CYP3A7
FBXO10
NECAB3
CHD4
TIAL1
ALDH2
RRM1
PLK4
ACACB
RELN
ATG7
SELENBP1
PIAS3
SETX
TAFAZZIN
ADAMTSL1
EML4
MLC1
PHLPP1
RPS12
SEL1L
LGALS8
AMOT
TRIM44
USP29
PCDHA@
MMP8
YWHAG
CAMKK2
TNFRSF11B
DCK
EWSR1
CDK20
DKK2
QSOX1
S100A1
SLC25A37
MUC3A
CCNE1
CYSLTR2
STIP1
EIF5A
PITX1
VDAC2
FCER1G
RPL7
UBXN1
RPL5
ANKRD1
FCAR
USP37
GPS1
MARCO
SPHKAP
TNFAIP3
CBL
GRIN2B
[truncated: 360 more rows]
