# Supplementary material for: Identification of hypoxia- and mitophagy-related diagnostic biomarkers for ulcerative colitis based on bioinformatic analysis and machine learning
Source: PLoS One. 2026 Jan 21;21(1):e0339296. doi: 10.1371/journal.pone.0339296 (PMC12822963; doi:10.1371/journal.pone.0339296)
Supplement: S6 Table — (XLSX) [file pone.0339296.s006.xlsx]

## Sheet: Sheet 1
HIF1A
