# Supplementary material for: Identification of hypoxia- and mitophagy-related diagnostic biomarkers for ulcerative colitis based on bioinformatic analysis and machine learning
Source: PLoS One. 2026 Jan 21;21(1):e0339296. doi: 10.1371/journal.pone.0339296 (PMC12822963; doi:10.1371/journal.pone.0339296)
Supplement: S7 Table — (CSV) [file pone.0339296.s007.csv]

node1	node2
CD55	ESR1
CD55	MAX
CD55	MYC
CD55	NRF1
CD55	USF1
CD55	USF2
AKAP1	ESR1
AKAP1	MAX
AKAP1	MYC
AKAP1	NRF1
AKAP1	USF1
AKAP1	USF2
ASS1	MAX
CAPN2	FOS
CAPN2	FOSL2
CAPN2	JUN
CD55	CREB1
CD55	CTCF
CD55	RAD21
CD55	RUNX1
CPT1A	EP300
CPT1A	ERG
CPT1A	ESR1
CPT1A	ESRRA
CPT1A	FOXA1
CPT1A	FOXA2
CPT1A	HOXB13
CPT1A	MAX
CPT1A	MYC
CPT1A	USF1
CPT1A	USF2
CPT1A	CTCF
HK2	MAX
HK2	MYC
HK2	NRF1
NR4A1	ERG
PDP1	BHLHE40
PDP1	CREB1
PDP1	USF1
PDP1	USF2
SLC7A11	EP300
SLC7A11	FOXA1
SLC7A11	ATF4
SLC7A11	JUND
SLC7A11	MAX
SLC7A11	MYC
SLC7A11	SPI1
SLC7A11	STAT3
SLC7A11	CEBPA
SLC7A11	CEBPB
STOM	CEBPA
STOM	CEBPB
STOM	CTCF
STOM	EP300
STOM	ERG
STOM	FOXA1
STOM	GABPA
STOM	GATA1
STOM	GATA2
STOM	HOXB13
STOM	NR3C1
STOM	RAD21
STOM	RUNX1
STOM	SPI1
STOM	STAG1
STOM	TAL1
STOM	YY1
