# Supplementary material for: Identification of hypoxia- and mitophagy-related diagnostic biomarkers for ulcerative colitis based on bioinformatic analysis and machine learning
Source: PLoS One. 2026 Jan 21;21(1):e0339296. doi: 10.1371/journal.pone.0339296 (PMC12822963; doi:10.1371/journal.pone.0339296)
Supplement: S8 Table — (CSV) [file pone.0339296.s008.csv]

node1	node2
AKAP1	hsa-miR-22-3p
AKAP1	hsa-miR-27a-3p
AKAP1	hsa-miR-103a-3p
AKAP1	hsa-miR-107
AKAP1	hsa-miR-217
AKAP1	hsa-miR-221-3p
AKAP1	hsa-miR-222-3p
AKAP1	hsa-let-7i-5p
AKAP1	hsa-miR-130a-3p
AKAP1	hsa-miR-132-3p
AKAP1	hsa-miR-144-3p
AKAP1	hsa-miR-145-5p
AKAP1	hsa-miR-152-3p
AKAP1	hsa-miR-146a-5p
AKAP1	hsa-miR-149-5p
AKAP1	hsa-miR-541-3p
AKAP1	hsa-miR-320b
AKAP1	hsa-miR-1271-5p
AKAP1	hsa-miR-1270
AKAP1	hsa-miR-1197
AKAP1	hsa-miR-224-3p
ASS1	hsa-miR-146a-5p
ASS1	hsa-miR-296-5p
ASS1	hsa-miR-324-3p
ASS1	hsa-miR-524-5p
ASS1	hsa-miR-425-5p
ASS1	hsa-miR-589-5p
ASS1	hsa-miR-450b-5p
ASS1	hsa-miR-944
ASS1	hsa-miR-320c
CAPN2	hsa-miR-17-5p
CAPN2	hsa-miR-20a-5p
CAPN2	hsa-miR-93-5p
CAPN2	hsa-miR-101-3p
CAPN2	hsa-miR-106a-5p
CAPN2	hsa-miR-192-5p
CAPN2	hsa-miR-7-5p
CAPN2	hsa-miR-589-5p
CAPN2	hsa-miR-873-5p
CAPN2	hsa-miR-374b-5p
CAPN2	hsa-miR-942-5p
CAPN2	hsa-miR-320b
CAPN2	hsa-miR-1179
CAPN2	hsa-miR-1269a
CAPN2	hsa-miR-676-3p
CAPN2	hsa-miR-1269b
CD55	hsa-miR-19a-3p
CD55	hsa-miR-19b-3p
CD55	hsa-miR-25-3p
CD55	hsa-miR-33a-5p
CD55	hsa-miR-92a-3p
CD55	hsa-miR-96-5p
CD55	hsa-miR-197-3p
CD55	hsa-miR-27b-3p
CD55	hsa-miR-132-3p
CD55	hsa-miR-9-5p
CD55	hsa-miR-200a-3p
CD55	hsa-miR-363-3p
CD55	hsa-miR-324-5p
CD55	hsa-miR-409-3p
CD55	hsa-miR-483-3p
CD55	hsa-miR-505-3p
CD55	hsa-miR-532-5p
CD55	hsa-miR-651-5p
CD55	hsa-miR-421
CD55	hsa-miR-425-5p
CD55	hsa-miR-889-3p
CD55	hsa-miR-374b-5p
CD55	hsa-miR-1271-5p
CD55	hsa-miR-6509-3p
CPT1A	hsa-miR-25-3p
CPT1A	hsa-miR-27a-3p
CPT1A	hsa-miR-330-3p
CPT1A	hsa-miR-148b-3p
CPT1A	hsa-miR-181d-5p
CPT1A	hsa-miR-515-5p
CPT1A	hsa-miR-505-3p
CPT1A	hsa-miR-33b-5p
CPT1A	hsa-miR-542-3p
CPT1A	hsa-miR-365b-3p
HK2	hsa-miR-16-5p
HK2	hsa-miR-28-5p
HK2	hsa-miR-377-3p
HK2	hsa-miR-342-3p
HK2	hsa-miR-424-5p
HK2	hsa-miR-497-5p
HK2	hsa-miR-454-3p
HK2	hsa-miR-802
HK2	hsa-miR-28-3p
HK2	hsa-miR-502-3p
HK2	hsa-miR-532-3p
HK2	hsa-miR-708-5p
HK2	hsa-miR-4770
HK2	hsa-miR-892c-5p
NR4A1	hsa-let-7d-5p
NR4A1	hsa-miR-23a-3p
NR4A1	hsa-miR-98-5p
NR4A1	hsa-miR-103a-3p
NR4A1	hsa-miR-7-5p
NR4A1	hsa-miR-224-5p
NR4A1	hsa-miR-15b-5p
NR4A1	hsa-miR-135b-5p
NR4A1	hsa-miR-324-5p
NR4A1	hsa-miR-324-3p
NR4A1	hsa-miR-424-5p
NR4A1	hsa-miR-503-5p
NR4A1	hsa-miR-455-5p
NR4A1	hsa-miR-1301-3p
PDP1	hsa-miR-15a-5p
PDP1	hsa-miR-144-3p
PDP1	hsa-miR-654-3p
PDP1	hsa-miR-374b-5p
PDP1	hsa-miR-1179
PDP1	hsa-miR-664b-3p
PDP1	hsa-miR-365b-3p
SLC7A11	hsa-let-7b-5p
SLC7A11	hsa-let-7c-5p
SLC7A11	hsa-let-7d-5p
SLC7A11	hsa-let-7e-5p
SLC7A11	hsa-miR-26a-5p
SLC7A11	hsa-miR-374a-5p
SLC7A11	hsa-miR-328-3p
SLC7A11	hsa-miR-342-3p
SLC7A11	hsa-miR-335-5p
SLC7A11	hsa-miR-485-5p
SLC7A11	hsa-miR-494-3p
SLC7A11	hsa-miR-181d-5p
SLC7A11	hsa-miR-509-3p
SLC7A11	hsa-miR-455-5p
SLC7A11	hsa-miR-454-3p
SLC7A11	hsa-miR-130a-5p
SLC7A11	hsa-miR-140-3p
SLC7A11	hsa-miR-488-3p
SLC7A11	hsa-miR-450b-5p
SLC7A11	hsa-miR-885-5p
SLC7A11	hsa-miR-320c
SLC7A11	hsa-miR-1271-5p
SLC7A11	hsa-miR-224-3p
SLC7A11	hsa-miR-664b-3p
STOM	hsa-miR-17-5p
STOM	hsa-miR-20a-5p
STOM	hsa-miR-25-3p
STOM	hsa-miR-26b-5p
STOM	hsa-miR-28-5p
STOM	hsa-miR-32-5p
STOM	hsa-miR-140-3p
STOM	hsa-miR-129-2-3p
STOM	hsa-miR-532-3p
STOM	hsa-miR-629-5p
STOM	hsa-miR-450b-5p
STOM	hsa-miR-374b-5p
STOM	hsa-miR-301b-3p
STOM	hsa-miR-942-5p
STOM	hsa-miR-320b
STOM	hsa-miR-320c
STOM	hsa-miR-1179
STOM	hsa-miR-1251-5p
STOM	hsa-miR-1276
STOM	hsa-miR-1277-3p
STOM	hsa-miR-561-5p
