# Supplementary material for: Identification of hypoxia- and mitophagy-related diagnostic biomarkers for ulcerative colitis based on bioinformatic analysis and machine learning
Source: PLoS One. 2026 Jan 21;21(1):e0339296. doi: 10.1371/journal.pone.0339296 (PMC12822963; doi:10.1371/journal.pone.0339296)
Supplement: S9 Table — (XLSX) [file pone.0339296.s009.xlsx]

## Sheet: q-RT-PCR
Gene	Sample name	No. of replicates	Mean Ct	Std.Dev. mean calib. Ct	2-ΔΔCT
Actin	C	3	12.98	0.24
Actin	M	3	13.04	0.06
								Tests of Normality
CD55	C	3	20.52	0.12	1.07425				VAR00001	Kolmogorov-Smirnova			Shapiro-Wilk
CD55	M	3	18.01	0.25	5.94					Statistic	df	Sig.	Statistic	df	Sig.
								CD55	Model	0.187	6	.200*	0.91	6	0.434
CPT1A	C	3	18.35	0.11	1.01045				Control	0.155	6	.200*	0.988	6	0.983
CPT1A	M	3	19.61	0.08	0.44			CPT1A	Model	0.206	6	.200*	0.888	6	0.308
									Control	0.158	6	.200*	0.982	6	0.959
								* This is a lower bound of the true significance.
Gene	Sample name	No. of replicates	Mean Ct	Std.Dev. mean calib. Ct	2-ΔΔCT			a Lilliefors Significance Correction
Actin	C	3	13.01	0.15
Actin	M	3	13.03	0.17				Independent Samples Test
										Levene's Test for Equality of Variances		t-test for Equality of Means
CD55	C	3	20.72	0.22	0.935191					F	Sig.	t	df	Sig. (2-tailed)	Mean Difference	Std. Error Difference	95% Confidence Interval of the Difference
CD55	M	3	18.14	0.16	6.06												Lower	Upper
								CD55	Equal variances assumed	12.309	0.006	52.344	10	0	5.00282	0.09558	4.78986	5.21577
CPT1A	C	3	18.37	0.11	0.99654				Equal variances not assumed			52.344	5.445	0	5.00282	0.09558	4.76305	5.24259
CPT1A	M	3	19.7	0.14	0.4			CPT1A	Equal variances assumed	1.141	0.31	-47.136	10	0	-0.57711	0.01224	-0.60439	-0.54983
									Equal variances not assumed			-47.136	8.683	0	-0.57711	0.01224	-0.60496	-0.54926
Gene	Sample name	No. of replicates	Mean Ct	Std.Dev. mean calib. Ct	2-ΔΔCT
Actin	C	3	12.96	0.2				Report
Actin	M	3	13.02	0.07				VAR00001		CD55	CPT1A
								Model	Mean	6.0038	0.4232
CD55	C	3	20.66	0.04	0.974905				N	6	6
CD55	M	3	18.14	0.18	5.98				Std. Deviation	0.22906	0.01657
								Control	Mean	1.001	1.0003
CPT1A	C	3	18.32	0.21	1.03168				N	6	6
CPT1A	M	3	19.68	0.16	0.41				Std. Deviation	0.04835	0.025
								Total	Mean	3.5024	0.7117
									N	12	12
Gene	Sample name	No. of replicates	Mean Ct	Std.Dev. mean calib. Ct	2-ΔΔCT				Std. Deviation	2.6174	0.30206
Actin	C	3	13.11	0.12
Actin	M	3	13.15	0.15
CD55	C	3	20.65	0.17	0.981686
CD55	M	3	18.1	0.11	6.02
CPT1A	C	3	18.42	0.25	0.962594
CPT1A	M	3	19.7	0.2	0.42
Gene	Sample name	No. of replicates	Mean Ct	Std.Dev. mean calib. Ct	2-ΔΔCT
Actin	C	3		0.25
Actin	M	3		0.2
CD55	C	3	20.58	0.14	1.03049
CD55	M	3	18.03	0.11	6.02
CPT1A	C	3	18.34	0.06	1.01748
CPT1A	M	3	19.65	0.1	0.41
Gene	Sample name	No. of replicates	Mean Ct	Std.Dev. mean calib. Ct	2-ΔΔCT
Actin	C	3	13.05	0.17
Actin	M	3	13.09	0.06
CD55	C	3	20.61	0.08	1.00928
CD55	M	3	18.07	0.26	5.98
CPT1A	C	3	18.39	0.18	0.982821
CPT1A	M	3	19.56	0.12	0.46

## Sheet: WB
β-actin	21943.2		CD55	15509.1		result（CD55）		0.706783	M1
	25016.7			19189.8				0.76708	M2		Tests of Normality
	29257.5			29548.8				1.00996	M3			VAR00001	Kolmogorov-Smirnova			Shapiro-Wilk
	27731.3			36339.9				1.31043	M4				Statistic	df	Sig.	Statistic	df	Sig.
	25806.8			32811				1.27141	M5		CD55	M	0.184	6	.200*	0.908	6	0.421
	26439.4			26791.5				1.01332	M6			C	0.183	6	.200*	0.922	6	0.519
	34056			11632.3				0.341564	C1		* This is a lower bound of the true significance.
	25935.6			10939.7				0.421803	C2		a Lilliefors Significance Correction
	25599.5			24633.2				0.962253	C3
	25748.3			26392.7				1.02503	C4		Group Statistics
	28534.2			20553.7				0.720317	C5			VAR00001	N	Mean	Std. Deviation	Std. Error Mean
	29166.6			15876.7				0.544346	C6		CD55	M	6	1.0132	0.24879	0.10157
												C	6	0.6692	0.28258	0.11536
											Independent Samples Test
													Levene's Test for Equality of Variances		t-test for Equality of Means
													F	Sig.	t	df	Sig. (2-tailed)	Mean Difference	Std. Error Difference	95% Confidence Interval of the Difference
																				Lower	Upper
											CD55	Equal variances assumed	0.394	0.544	2.238	10	0.049	0.34394	0.1537	0.00147	0.68642
												Equal variances not assumed			2.238	9.842	0.05	0.34394	0.1537	0.00073	0.68716
β-actin	25275		CPT1A	9382.03		result（CPT1A）		0.371198	M1		Tests of Normality
	23767.9			17118.1				0.720221	M2			VAR00001	Kolmogorov-Smirnova			Shapiro-Wilk
	27773.4			12839.2				0.462284	M3				Statistic	df	Sig.	Statistic	df	Sig.
	33481.7			12462.8				0.372228	M4		CPT1A	M	0.241	6	.200*	0.858	6	0.183
	27252.4			28878.1				1.05965	M5			C	0.306	6	0.082	0.819	6	0.087
	30522.6			29949.6				0.981225	M6		* This is a lower bound of the true significance.
	28798.4			35894.3				1.2464	C1		a Lilliefors Significance Correction
	26641.4			34997.5				1.31365	C2
	28446			28048				0.986009	C3		Group Statistics
	23634.6			31247.2				1.3221	C4			VAR00001	N	Mean	Std. Deviation	Std. Error Mean
	27097.3			28025.8				1.03427	C5		CPT1A	M	6	0.6611	0.30719	0.12541
	26153.4			33015.2				1.26236	C6			C	6	1.1941	0.14623	0.0597
											Independent Samples Test
													Levene's Test for Equality of Variances		t-test for Equality of Means
													F	Sig.	t	df	Sig. (2-tailed)	Mean Difference	Std. Error Difference	95% Confidence Interval of the Difference
																				Lower	Upper
											CPT1A	Equal variances assumed	6.562	0.028	-3.837	10	0.003	-0.533	0.1389	-0.84247	-0.22352
												Equal variances not assumed			-3.837	7.155	0.006	-0.533	0.1389	-0.85999	-0.206
CD55	0.706783	0.76708	1.00996	1.31043	1.27141	1.01332	Model	0.341564	0.421803	0.962253	1.02503	0.720317	0.544346	Control
CPT1A	0.371198	0.720221	0.462284	0.372228	1.05965	0.981225	Model	1.2464	1.31365	0.986009	1.3221	1.03427	1.26236	Control
