# Supplementary material for: Identification of hypoxia- and mitophagy-related diagnostic biomarkers for ulcerative colitis based on bioinformatic analysis and machine learning
Source: PLoS One. 2026 Jan 21;21(1):e0339296. doi: 10.1371/journal.pone.0339296 (PMC12822963; doi:10.1371/journal.pone.0339296)
Supplement: S11 Table — (XLSX) [file pone.0339296.s011.xlsx]

## Sheet: Sheet1
Limma AND RRA AND DExMA
PDE6A
NAT8B
PDK2
UGT2A3
WDR78
PPP2R3A
SLC35G1
DAPP1
ACOX1
DUOX2
AQP8
RUNDC3B
PAQR5
SLC22A5
ETFDH
ACSF2
AMACR
CNTN3
REG4
PHLPP2
CFB
APOBEC3B
WSCD1
TIMP1
SLC26A2
HLA-DRB1
SELENBP1
ARHGAP44
BMP3
PADI2
ACADS
PI3
APOL1
CWH43
PLCD1
P2RY1
DHRS11
SLC6A14
PBLD
SAMD9L
TDP2
SLC38A4
RHOU
ABCG2
CDKN2B
PLA2G12B
PPARG
SCUBE2
PHYH
SLC16A1
KDELR3
LRRN2
TGM2
METTL7A
ABCB1
PCK1
ENTPD5
SGK2
HLA-DMA
GUCA2A
PPARGC1A
S100P
SULT1A2
IGSF9
CDH3
HMGCS2
RAPGEFL1
GUCA2B
PKIB
TUBAL3
ADH1A
APPL2
DUOXA2
ANXA1
EPHX2
ACVR1C
CYP2B6
PLCE1
NAAA
TRIM22
BIRC3
PRR15
PIGZ
IFITM2
B4GALNT2
KYNU
TSPAN7
CD74
CXCL2
GPR160
MXRA5
MAOA
PECAM1
CYP4F12
SLC39A5
OTOP2
AHCYL2
VNN1
CARD6
VIPR1
VWF
METTL7B
C2orf88
IDO1
MTMR11
PDCD4
HNF1A-AS1
SCIN
HLA-DRB5
EDN2
IFI6
SERPINB5
IL1RN
SLC17A4
CHI3L1
TRPM6
CAPN13
SAA1
FAM151A
LCN2
CMBL
CFI
FCGR3A
C4BPB
HSD17B2
ABCA12
GBP4
SAA2
C2CD4B
EXPH5
TCN1
ADH1C
TNIP3
MMP7
PAG1
A1CF
PDZD3
KRT12
CLCN2
CTSK
MCOLN2
GBA3
PTGDR
IL33
NPY1R
TCEA3
CDHR1
C8orf4
CCL20
COL4A1
NOS2
LYZ
TMEM37
SATB2
PIM2
GALNT12
SLC3A1
SLC30A10
SELP
DMBT1
IL1B
MT1F
MMP3
CD34
COL1A1
CDH11
C1R
BEST2
ALDOB
CASP5
VIL1
FCRL5
MEP1B
GBP5
CCDC3
REG1A
MZB1
RGS5
SOCS3
EDN3
CD38
ANO5
MMP10
HSD3B2
UBD
PLAU
MMP1
NCF2
TFF1
C4BPA
LDHD
CYTIP
HSD11B2
REG3A
RGS2
SLC16A9
MMP12
CXCL11
GPR183
SLC4A4
CA1
C1S
CXCL1
KLK12
CA2
MGP
MT1M
PTPRR
SMPDL3A
AQP9
SLAMF7
MEP1A
MMP9
SPINK4
CCL2
CKB
S100A9
CD79A
PTGS2
FPR1
PCSK1
LRRC19
VSIG1
COL3A1
REG1B
AKR1B10
CCL18
VNN2
HPGD
MNDA
KLK10
CLDN8
IL7R
IGKV1D-8
UGT2B11
PLEK
S100A8
FAP
FOS
RGS1
NR1H4
DCN
MT1JP
PCDH20
GZMK
HHLA2
AREG
HSPB3
CHP2
PROK2
DEFA5
SERPINB7
ANPEP
ISX
DEFA6
IL13RA2
CD177
FABP1
CXCL9
SELE
SPARCL1
GREM1
ITLN2
S100A12
SLCO1B3
LGALS2
HCAR3
MS4A12
SERPINB3
PITX2
HEPACAM2
CXCL13
SERPINB4
