# Supplementary material for: Identification of hypoxia- and mitophagy-related diagnostic biomarkers for ulcerative colitis based on bioinformatic analysis and machine learning
Source: PLoS One. 2026 Jan 21;21(1):e0339296. doi: 10.1371/journal.pone.0339296 (PMC12822963; doi:10.1371/journal.pone.0339296)
Supplement: S12 Table — (XLSX) [file pone.0339296.s012.xlsx]

## Sheet: CD55
									Tests of Normality
										VAR00001	Kolmogorov-Smirnova			Shapiro-Wilk
											Statistic	df	Sig.	Statistic	df	Sig.
				CD55		AOD			VAR00003	Control	0.243	3	.	0.972	3	0.678
		C1	1	59627.5	2782350	0.0214306				Model	0.233	3	.	0.979	3	0.724
		C2	1	28289.9	2782350	0.0101676			a Lilliefors Significance Correction
		C3	1	117145	2782350	0.0421029
		M1	2	137258	2782350	0.0493317
		M2	2	161007	2782350	0.0578673
		M3	2	146135	2782350	0.0525223			Group Statistics
										VAR00001	N	Mean	Std. Deviation	Std. Error Mean
									VAR00003	Control	3	0.0246	0.0162	0.00935
										Model	3	0.0532	0.00431	0.00249
									Independent Samples Test
											Levene's Test for Equality of Variances		t-test for Equality of Means
											F	Sig.	t	df	Sig. (2-tailed)	Mean Difference	Std. Error Difference	95% Confidence Interval of the Difference
																		Lower	Upper
									VAR00003	Equal variances assumed	3.603	0.131	-2.963	4	0.041	-0.02867	0.00968	-0.05554	-0.00181
										Equal variances not assumed			-2.963	2.282	0.083	-0.02867	0.00968	-0.06575	0.0084

## Sheet: CPT1A
							IOD	AREA						Tests of Normality
					C1	1	28045.7	2782350							VAR00001	Kolmogorov-Smirnova			Shapiro-Wilk
					C2	1	30085.8	2782350								Statistic	df	Sig.	Statistic	df	Sig.
					C3	1	26124.9	2782350						VAR00002	Control	0.177	3	.	1	3	0.967
					M1	2	4367.01	2782350							Model	0.295	3	.	0.919	3	0.449
					M2	2	5339.38	2782350						a Lilliefors Significance Correction
					M3	2	1337.93	2782350
														Group Statistics
															VAR00001	N	Mean	Std. Deviation	Std. Error Mean
														VAR00002	Control	3	0.0101	0.00071	0.00041
															Model	3	0.0013	0.00075	0.00043
														Independent Samples Test
																Levene's Test for Equality of Variances		t-test for Equality of Means
																F	Sig.	t	df	Sig. (2-tailed)	Mean Difference	Std. Error Difference	95% Confidence Interval of the Difference
																							Lower	Upper
														VAR00002	Equal variances assumed	0.081	0.791	14.69	4	0	0.00877	0.0006	0.00711	0.01043
															Equal variances not assumed			14.69	3.989	0	0.00877	0.0006	0.00711	0.01043
