# Supplementary material for: Identification of hypoxia- and mitophagy-related diagnostic biomarkers for ulcerative colitis based on bioinformatic analysis and machine learning
Source: PLoS One. 2026 Jan 21;21(1):e0339296. doi: 10.1371/journal.pone.0339296 (PMC12822963; doi:10.1371/journal.pone.0339296)
Supplement: S2 Fig — (ZIP) [file pone.0339296.s014.zip]

Archive with 13 entries (12 files):
- CD55 IHC_raw_image/
- CD55 IHC_raw_image/Control-20X-1.tif
- CD55 IHC_raw_image/control20x-2.tif
- CD55 IHC_raw_image/Control20X-3.tif
- CD55 IHC_raw_image/Control40x-1.tif
- CD55 IHC_raw_image/control40X-2.tif
- CD55 IHC_raw_image/Control40X-3.tif
- CD55 IHC_raw_image/Model20x-1.tif
- CD55 IHC_raw_image/model20x-2.tif
- CD55 IHC_raw_image/model20X-3.tif
- CD55 IHC_raw_image/model40x-1.tif
- CD55 IHC_raw_image/model40x-2.tif
- CD55 IHC_raw_image/model40x-3.tif
