# Supplementary material for: Identification of hypoxia- and mitophagy-related diagnostic biomarkers for ulcerative colitis based on bioinformatic analysis and machine learning
Source: PLoS One. 2026 Jan 21;21(1):e0339296. doi: 10.1371/journal.pone.0339296 (PMC12822963; doi:10.1371/journal.pone.0339296)
Supplement: S3 Fig — (ZIP) [file pone.0339296.s015.zip]

Archive with 13 entries (12 files):
- CPT1A IHC_raw_image/
- CPT1A IHC_raw_image/control-1-20x.tif
- CPT1A IHC_raw_image/control-1-40X.tif
- CPT1A IHC_raw_image/Control-2-20x.tif
- CPT1A IHC_raw_image/Control-2-40x.tif
- CPT1A IHC_raw_image/Control-3-20X.tif
- CPT1A IHC_raw_image/Control-3-40x.tif
- CPT1A IHC_raw_image/MODEL-1-20X.tif
- CPT1A IHC_raw_image/MODEL-1-40X.tif
- CPT1A IHC_raw_image/Model-2-20x.tif
- CPT1A IHC_raw_image/Model-2-40x.tif
- CPT1A IHC_raw_image/Model-3-20x.tif
- CPT1A IHC_raw_image/Model-3-40x.tif
