# Supplementary material for: Identification of hypoxia- and mitophagy-related diagnostic biomarkers for ulcerative colitis based on bioinformatic analysis and machine learning
Source: PLoS One. 2026 Jan 21;21(1):e0339296. doi: 10.1371/journal.pone.0339296 (PMC12822963; doi:10.1371/journal.pone.0339296)
Supplement: S5 Fig — (ZIP) [file pone.0339296.s017.zip]

Archive with 40 entries (36 files):
- qRT-PCR/
- qRT-PCR/actin/
- qRT-PCR/actin/actin-2.JPG
- qRT-PCR/actin/actin-3.JPG
- qRT-PCR/actin/actin-4.JPG
- qRT-PCR/actin/actin-5.JPG
- qRT-PCR/actin/actin-6.JPG
- qRT-PCR/actin/actin.JPG
- qRT-PCR/actin/actinDissociation curve-2.JPG
- qRT-PCR/actin/actinDissociation curve-3.JPG
- qRT-PCR/actin/actinDissociation curve-4.JPG
- qRT-PCR/actin/actinDissociation curve-5.JPG
- qRT-PCR/actin/actinDissociation curve-6.JPG
- qRT-PCR/actin/actinDissociation curve.JPG
- qRT-PCR/cd55/
- qRT-PCR/cd55/cd55-1.JPG
- qRT-PCR/cd55/cd55-2.JPG
- qRT-PCR/cd55/cd55-3.JPG
- qRT-PCR/cd55/cd55-4.JPG
- qRT-PCR/cd55/cd55-5.JPG
- qRT-PCR/cd55/cd55-6.JPG
- qRT-PCR/cd55/CD55Dissociation curve-2.JPG
- qRT-PCR/cd55/CD55Dissociation curve-3.JPG
- qRT-PCR/cd55/CD55Dissociation curve-4.JPG
- qRT-PCR/cd55/CD55Dissociation curve-5.JPG
- qRT-PCR/cd55/CD55Dissociation curve-6.JPG
- qRT-PCR/cd55/CD55Dissociation curve.JPG
- qRT-PCR/cpta1/
- qRT-PCR/cpta1/cpt1a-1.JPG
- qRT-PCR/cpta1/cpt1a-2.JPG
- qRT-PCR/cpta1/cpt1a-3.JPG
- qRT-PCR/cpta1/cpt1a-4.JPG
- qRT-PCR/cpta1/cpt1a-5.JPG
- qRT-PCR/cpta1/cpt1a-6.JPG
- qRT-PCR/cpta1/cpt1aDissociation curve-1.JPG
- qRT-PCR/cpta1/cpt1aDissociation curve-2.JPG
- qRT-PCR/cpta1/cpt1aDissociation curve-3.JPG
- qRT-PCR/cpta1/cpt1aDissociation curve-4.JPG
- qRT-PCR/cpta1/cpt1aDissociation curve-5.JPG
- qRT-PCR/cpta1/cpt1aDissociation curve-6.JPG
